# Supplementary material for: Genome-Wide Analysis of Soybean Apyrase Gene Family and Functional Characterization of GmAPY1-4 Responses to Aluminum Stress
Source: Int J Mol Sci. 2025 Feb 23;26(5):1919. doi: 10.3390/ijms26051919 (PMC11900418; doi:10.3390/ijms26051919)
Supplement: Supplementary file 1 [file ijms-26-01919-s001.zip]

Archive with 15 entries (13 files):
- SupplementaryFigures/
- SupplementaryFigures/SupplementaryFigure 1.jpg
- SupplementaryFigures/SupplementaryFigure 3.jpg
- SupplementaryFigures/SupplementaryFigures  2.jpg
- SupplementaryFigures/SupplementaryFigures information.pdf
- SupplementaryTables/
- SupplementaryTables/Table S1.xlsx
- SupplementaryTables/Table S2.xlsx
- SupplementaryTables/Table S3.xlsx
- SupplementaryTables/Table S4.xlsx
- SupplementaryTables/Table S5.xlsx
- SupplementaryTables/Table S6.xlsx
- SupplementaryTables/Table S7.xlsx
- SupplementaryTables/Table S8.xlsx
- SupplementaryTables/Table S9.xlsx
