# Supplementary material for: Genome-Wide Analysis of Soybean Apyrase Gene Family and Functional Characterization of GmAPY1-4 Responses to Aluminum Stress
Source: Int J Mol Sci. 2025 Feb 23;26(5):1919. doi: 10.3390/ijms26051919 (PMC11900418; doi:10.3390/ijms26051919)
Supplement: Supplementary file 1 [file ijms-26-01919-s001.zip › SupplementaryTables/Table S1.xlsx]

## Sheet: Sheet1
Table S1: Protein characterization of GmAPYs in soybeans
GeneName	protein length	Molecular weight	Theoretical pI
Glyma.16G043700	470	50921	6.05
Glyma.19G108500	470	50804.8	5.85
Glyma.02G069900	473	51261.7	8.51
Glyma.16G043300	469	51817.9	5.04
Glyma.16G043400	460	50045.2	5.53
Glyma.16G043500	464	48718.2	5.28
Glyma.16G151400	255	27734.7	5.79
Glyma.01G047100	540	60126.5	9.15
Glyma.02G107700	538	60109.4	9.18
Glyma.13G029700	548	60327.2	8.83
Glyma.20G057800	294	32242.2	8.2
Glyma.17G087300	559	62435.2	9.11
Glyma.20G057700	259	29919.3	5.53
Glyma.05G039650	483	53897.7	8.79
Glyma.01G154700	691	76421.5	9.44
Glyma.16G077100	730	81979.6	9.32
Glyma.16G110400	718	80456.1	9.45
Glyma.11G089700	696	76907.9	9.22
