# Supplementary material for: Genome-Wide Analysis of Soybean Apyrase Gene Family and Functional Characterization of GmAPY1-4 Responses to Aluminum Stress
Source: Int J Mol Sci. 2025 Feb 23;26(5):1919. doi: 10.3390/ijms26051919 (PMC11900418; doi:10.3390/ijms26051919)
Supplement: Supplementary file 1 [file ijms-26-01919-s001.zip › SupplementaryTables/Table S2.xlsx]

## Sheet: Sheet1
Table S2: Subcellular localization information of GmAPYs in soybean
Gene ID	Sub.loc
Glyma.16G043700	Nucleus.
Glyma.19G108500	Nucleus.
Glyma.02G069900	Nucleus.
Glyma.16G043300	Nucleus.
Glyma.16G043400	Nucleus.
Glyma.16G043500	Nucleus.
Glyma.16G151400	Nucleus.
Glyma.01G047100	Nucleus.
Glyma.02G107700	Nucleus.
Glyma.13G029700	Nucleus.
Glyma.20G057800	Nucleus.
Glyma.17G087300	Nucleus.
Glyma.20G057700	Nucleus.
Glyma.05G039650	Cell membrane.
Glyma.01G154700	Nucleus.
Glyma.16G077100	Nucleus.
Glyma.16G110400	Nucleus.
Glyma.11G089700	Nucleus.
Note: Sub.loc,Subcellular localization
