# Supplementary material for: Genome-Wide Analysis of Soybean Apyrase Gene Family and Functional Characterization of GmAPY1-4 Responses to Aluminum Stress
Source: Int J Mol Sci. 2025 Feb 23;26(5):1919. doi: 10.3390/ijms26051919 (PMC11900418; doi:10.3390/ijms26051919)
Supplement: Supplementary file 1 [file ijms-26-01919-s001.zip › SupplementaryTables/Table S3.xlsx]

## Sheet: Sheet1
Table S3: The naming of GmAPYs gene ID in soybean.
Gene ID	Gene Named
Glyma.16G043700	GmAPY1-1
Glyma.19G108500	GmAPY1-2
Glyma.02G069900	GmAPY1-3
Glyma.16G043300	GmAPY1-4
Glyma.16G043400	GmAPY2-1
Glyma.16G043500	GmAPY2-2
Glyma.16G151400	GmAPY2-3
Glyma.01G047100	GmAPY3-1
Glyma.02G107700	GmAPY3-2
Glyma.13G029700	GmAPY4-1
Glyma.20G057800	GmAPY4-2
Glyma.17G087300	GmAPY6-1
Glyma.20G057700	GmAPY6-2
Glyma.05G039650	GmAPY6-3
Glyma.01G154700	GmAPY7-1
Glyma.16G077100	GmAPY7-2
Glyma.16G110400	GmAPY7-3
Glyma.11G089700	GmAPY7-4
