# Supplementary material for: Genome-Wide Analysis of Soybean Apyrase Gene Family and Functional Characterization of GmAPY1-4 Responses to Aluminum Stress
Source: Int J Mol Sci. 2025 Feb 23;26(5):1919. doi: 10.3390/ijms26051919 (PMC11900418; doi:10.3390/ijms26051919)
Supplement: Supplementary file 1 [file ijms-26-01919-s001.zip › SupplementaryTables/Table S4.xlsx]

## Sheet: Sheet1
Table S4: Conserved motif information of GmAPYs in soybean.
Motif	Motif Consensus
motif 1	STFKFERDWVTVJSGTZEGAYGWVAJNYLLGNLG
motif 2	LIPLLEWAESVVPRELHGKTPVRLGATAGLRRLEGDASERILQAVRDVLK
motif 3	SYAVIFDAGSTGTRVHVYREDVNLBLLHI
motif 4	KDYSETVGVVDLGGSSLQVTY
motif 5	DLPYYCFDLAYIYSLLVD
motif 6	FFYTYRFFNLTPRATLEDVLEKGKEFCEKRNDVLKKSVAPQ
motif 7	KLPDGLEPYIKTMFLRGKKYNLYVHSYLHYGLLAARAEJLK
motif 8	CTHMKCTFGGIWNGGGGDGQKNLFVASFFFDRAAEAGFADP
motif 9	NAMPRFFRRQYLPIFRHNSVSGASGJNIPSPFRFQRWSPMNSGDGRLKTP
motif 10	HSYSSNNLGQMQFDSGNIGAFWSPHRSOMRLOSRRSOSREDLNSSLAEVH
