# Supplementary material for: Genome-Wide Analysis of Soybean Apyrase Gene Family and Functional Characterization of GmAPY1-4 Responses to Aluminum Stress
Source: Int J Mol Sci. 2025 Feb 23;26(5):1919. doi: 10.3390/ijms26051919 (PMC11900418; doi:10.3390/ijms26051919)
Supplement: Supplementary file 1 [file ijms-26-01919-s001.zip › SupplementaryTables/Table S5.xlsx]

## Sheet: Glycine max-Arabidopsisthaliana
Table S5: Syntenic analysis of various plant species
Gm02	Glyma.02G069900.1	==	At3	AT3G04080.1
Gm16	Glyma.16G043700.1	==	At3	AT3G04080.1
Gm19	Glyma.19G108500.1	==	At3	AT3G04080.1
Gm02	Glyma.02G069900.1	==	At5	AT5G18280.1
Gm16	Glyma.16G043700.1	==	At5	AT5G18280.1
Gm19	Glyma.19G108500.1	==	At5	AT5G18280.1
Gm01	Glyma.01G047100.1	==	At2	AT2G02970.1
Gm01	Glyma.01G154700.1	==	At4	AT4G19180.1
Gm11	Glyma.11G089700.1	==	At4	AT4G19180.1
Gm01	Glyma.01G047100.1	==	At1	AT1G14230.1
Gm02	Glyma.02G107700.1	==	At1	AT1G14250.1

## Sheet: Glycine max-Phaseolus vulgaris 
Gm02	Glyma.02G069900	==	Pv1	Phvul.001G096900
Gm16	Glyma.16G151400	==	Pv1	Phvul.001G096900
Gm16	Glyma.16G043300	==	Pv1	Phvul.001G096900
Gm19	Glyma.19G108500	==	Pv1	Phvul.001G096900
Gm02	Glyma.02G069900	==	Pv1	Phvul.001G099900
Gm16	Glyma.16G043300	==	Pv1	Phvul.001G099900
Gm19	Glyma.19G108500	==	Pv1	Phvul.001G099900
Gm02	Glyma.02G107700	==	Pv2	Phvul.002G084900
Gm01	Glyma.01G154700	==	Pv3	Phvul.003G279000
Gm16	Glyma.16G110400	==	Pv3	Phvul.003G279000
Gm16	Glyma.16G077100	==	Pv3	Phvul.003G279000
Gm01	Glyma.01G154700	==	Pv2	Phvul.002G120700
Gm11	Glyma.11G089700	==	Pv2	Phvul.002G120700
Gm16	Glyma.16G110400	==	Pv2	Phvul.002G120700
Gm16	Glyma.16G077100	==	Pv2	Phvul.002G120700

## Sheet: Glycine max-Medicago truncatula
Gm02	Glyma.02G069900.1	==	Mt7	Medtr7g085090.1
Gm16	Glyma.16G043700.1	==	Mt7	Medtr7g085090.1
Gm19	Glyma.19G108500.1	==	Mt7	Medtr7g085090.1
Gm02	Glyma.02G069900.1	==	Mt6	Medtr6g033000.1
Gm16	Glyma.16G043700.1	==	Mt6	Medtr6g033000.1
Gm19	Glyma.19G108500.1	==	Mt6	Medtr6g033000.1
Gm01	Glyma.01G047100.1	==	Mt5	Medtr5g040710.1
Gm02	Glyma.02G107700.1	==	Mt5	Medtr5g040710.1
Gm17	Glyma.17G087300.1	==	Mt4	Medtr4g105480.1
Gm01	Glyma.01G154700.1	==	Mt5	Medtr5g025280.1
Gm11	Glyma.11G089700.1	==	Mt5	Medtr5g025280.1
Gm16	Glyma.16G077100.4	==	Mt8	Medtr8g072360.1
Gm16	Glyma.16G110400.2	==	Mt8	Medtr8g072360.1

## Sheet: Glycine max-Oryza sativa
Gm16	Glyma.16G043700.1	==	Os3	LOC_Os03g21120.1
Gm19	Glyma.19G108500.1	==	Os3	LOC_Os03g21120.1
Gm19	Glyma.19G108500.1	==	Os7	LOC_Os07g48430.1
Gm16	Glyma.16G043700.1	==	Os7	LOC_Os07g48430.1
Gm01	Glyma.01G047100.1	==	Os8	LOC_Os08g33850.1
Gm02	Glyma.02G107700.1	==	Os8	LOC_Os08g33850.1

## Sheet: Glycine max-Zea mays B84
Gm02	Glyma.02G069900.1	==	Zm1	ZmB84.01G126800.1
Gm16	Glyma.16G043700.1	==	Zm1	ZmB84.01G126800.1
Gm19	Glyma.19G108500.1	==	Zm1	ZmB84.01G126800.1
Gm01	Glyma.01G047100.1	==	Zm1	ZmB84.01G324700.1
Gm02	Glyma.02G107700.1	==	Zm1	ZmB84.01G324700.1
