# Supplementary material for: Genome-Wide Analysis of Soybean Apyrase Gene Family and Functional Characterization of GmAPY1-4 Responses to Aluminum Stress
Source: Int J Mol Sci. 2025 Feb 23;26(5):1919. doi: 10.3390/ijms26051919 (PMC11900418; doi:10.3390/ijms26051919)
Supplement: Supplementary file 1 [file ijms-26-01919-s001.zip › SupplementaryTables/Table S6.xlsx]

## Sheet: Sheet1
Table S6: Syntenic analysis of GmAPY family
Gm02	Glyma.02G069900	==	Gm16	Glyma.16G151400
Gm02	Glyma.02G069900	==	Gm16	Glyma.16G043300
Gm02	Glyma.02G069900	==	Gm19	Glyma.19G108500
Gm16	Glyma.16G043300	==	Gm16	Glyma.16G151400
Gm13	Glyma.13G029700	==	Gm20	Glyma.20G057700
Gm01	Glyma.01G154700	==	Gm11	Glyma.11G089700
Gm01	Glyma.01G154700	==	Gm16	Glyma.16G077100
Gm16	Glyma.16G077100	==	Gm16	Glyma.16G110400
Gm01	Glyma.01G154700	==	Gm16	Glyma.16G110400
Gm11	Glyma.11G089700	==	Gm16	Glyma.16G110400
Gm16	Glyma.16G151400	==	Gm19	Glyma.19G108500
