# Supplementary material for: Genome-Wide Analysis of Soybean Apyrase Gene Family and Functional Characterization of GmAPY1-4 Responses to Aluminum Stress
Source: Int J Mol Sci. 2025 Feb 23;26(5):1919. doi: 10.3390/ijms26051919 (PMC11900418; doi:10.3390/ijms26051919)
Supplement: Supplementary file 1 [file ijms-26-01919-s001.zip › SupplementaryTables/Table S7.xlsx]

## Sheet: Sheet1
Table S7:Primers used in this study
No.	Name of primer	Sequence 5’-3’	Annotation and Functions
1	qGmAPY1-1	Fwd-CGAAGAAGGCAAACTCAGTAAC	qRT-PCR												Fwd-
		Rev-ACAAAAACGATGACGATGGATC													Rev-
2	qGmAPY1-2	Fwd-CAAAGATCTCGAGCTTTTCGTC	qRT-PCR
		Rev-CAAAATCCTATCCGATGCATCC
3	qGmAPY1-3	Fwd-CTCACCGACAAGATCTACCAC	qRT-PCR
		Rev-GAGATCCAAGTTCCGATCGAAG
4	qGmAPY1-4	Fwd-CCCAACTCCAAAATTCATCCTG	qRT-PCR
		Rev-CATCGGTGTACAATGCATACTG
5	qGmAPY2-1	Fwd-TAAGTGCTTACGAGGATGATCC	qRT-PCR
		Rev-TTCCCTTTCAAAAGCCTTAAGC
6	qGmAPY2-2	Fwd-CACAAAACCATTGACGAATCCT	qRT-PCR
		Rev-GACAAACAACTCAAGGTCTTGG
7	qGmAPY2-3	Fwd-GAACACAAGAAGGTGCTTTTCA	qRT-PCR
		Rev-GGGTGGATGAAGCCTTATATGA
8	qGmAPY3-1	Fwd-GCACAACAAATCCTATTCTCCG	qRT-PCR
		Rev-CATCAAAGGTCTACGAAGGGAG
9	qGmAPY3-2	Fwd-GTAAACTCCGCTCAACAAATCC	qRT-PCR
		Rev-CAAAGGTCTAGGAAGGGATGAG
10	qGmAPY4-1	Fwd-GCACAATCAAATTCCAAAGTGC	qRT-PCR
		Rev-GAGGGCTTTTTGGGAAATTCAT
11	qGmAPY4-2	Fwd-TGTCCGGATTCTTGTTTATGGA	qRT-PCR
		Rev-TTACAGCAACCCAAGAAGAGAT
12	qGmAPY6-1	Fwd-ACTGACTTAAAAAGCACCATGC	qRT-PCR
		Rev-GGCAGAGAAGACAAAACATGAG
13	qGmAPY6-2	Fwd-ATAGGGGTGAGTAGTTAGATGGT	qRT-PCR
		Rev-GGATACAGTGGGACTTATATACTAGG
14	qGmAPY6-3	Fwd-CAGGCAAGCAAATATGTTCAA	qRT-PCR
		Rev-TATCATGTTGGCTGTTTAAGG
15	qGmAPY7-1	Fwd-CCTGTTCCTAACTTACCTCCTC	qRT-PCR
		Rev-GTCGAGGACAACGTAGTACTTG
16	qGmAPY7-2	Fwd-GATTGGGTGAAGATCATTTCGG	qRT-PCR
		Rev-CACCGAGAATACCTGAATCGTA
17	qGmAPY7-3	Fwd-GAATAGCAATAAAGAGCCGCAA	qRT-PCR
		Rev-TTCACAGCAGAAGAACAATGTG
18	qGmAPY7-4	Fwd-TAATAAGAAGAAGCCGCCTACC	qRT-PCR
		Rev-TCAAACCAGACACGTTGTTTAC
19	qUKN1	Fwd-TGGTGCTG CCGCTATTTACTG	Reference gene for qRT-PCR
		Rev-GGTGGAAGGAACTGCTAACAAT
20	GmAPY1-4	Fwd-ATGGTACTTGTGCTATGGTCAAGAGG	Clone GmAPY1-4 fragment
		Rev-AATAAAATACATTAATCGATCAAATTTAGG
21	RNAi-GmAPY1-4	Fwd-ACCCGAAGTATGTCAAAAAGATGGTTTGGG	Clone GmAPY1-4-RNAi fragment into pGWC for gene
		Rev-TCTAGAGACTTTAGGTCCTGTGAGTATAAGA
