# Supplementary material for: Genome-Wide Analysis of Soybean Apyrase Gene Family and Functional Characterization of GmAPY1-4 Responses to Aluminum Stress
Source: Int J Mol Sci. 2025 Feb 23;26(5):1919. doi: 10.3390/ijms26051919 (PMC11900418; doi:10.3390/ijms26051919)
Supplement: Supplementary file 1 [file ijms-26-01919-s001.zip › SupplementaryTables/Table S8.xlsx]

## Sheet: Sheet1
Table S8: Structural Characteristics of GmAPYs Proteins in Soybeans
Gene	Type	Position	Description	Sequence
Glyma.16G043700	Active site	192	Proton acceptor	E
	Binding site	222-226	ATP	GGSVQ
	Transmembrane	21-39	Helical	TLLVVAIPLLLITFVLYVM
Glyma.19G108500	Active site	192	Proton acceptor	E
	Binding site	222-226	ATP	GGSVQ
	Transmembrane	21-39	Helical	TLLVVAIPLLLITFVLYVM
Glyma.02G069900	Active site	195	Proton acceptor	E
	Binding site	225-229	ATP	GGSVQ
	Transmembrane	21-44	Helical	YHLRGAFLMVAVPLLLVTLVLYAM
Glyma.16G043300	Active site	182	Proton acceptor	E
	Binding site	212-216	ATP	GGSVQ
	Signal	1-32		MVLVLWSRGTKNMDFLTLFTLLLLLFIHTALS
	Chain	33-468		STQYHDGNILLTHRKIFPKQEAITSYAVIFDAGSTGSRVHVFHFDQNLDLLRIGNELEFYDKVTPGLSAYADNPQQAAESLIPLLEEAESVVPEDLYPTTPVKLGATAGLRLLEGDASERILQAVRDLLKNRSTLNTQPDAVAIIDGTQEGSYLWVTINYLLGKLGKRFSKTVGVVDLGGGSVQMAYAISRNTAKNAPKPPDGEEPYIKKLVLKGKEYDLYVHSYLHYGREASRAEILKVTDGSANPCILAGFDGTYTYSGADYKAFAPISGSSYDECREVVLQALKLNESCPHQNCTFGGIWDGGRGSGQKILFGTSSFYYLPTEIGIIDLNKPNSKIHPVDLEIEAKRACETKLEDAKSTYPNLAEDRLPYVCLDIAYQYALYTDGFGLDPWQEITV…
Glyma.16G043400	Active site	173	Proton acceptor	E
	Binding site	203-207	ATP	GGSVQ
	Signal	45681		MTKNNMNFLTFVTVLLFILPATSS
	Chain	25-459		SQYLGNNLLTHRKIFLKKDNIITSYAVIFDGGSTGTRVHVFHFDQNLDLLPIGDSLELNKKITPGLSAYEDDPEQAAESLIPLLEEAESVVPEDLRPNTPVRLGATAGLRLLKGNASEQILQAVRDMLSNRSTLNLQSDAVTILDGNQEAAYMWVALNYLLGNLGKVISKTVGVADLGGGSVQMAYAVSKNTAKNAPQPPEGEESYIKTLVLNGKTYDLYVHSYLHFGKEASRAEMLKVTGDSANPCILAGYNGTYTYSGVKYKALASTSGSNFDKCREVALKALKVNEPCPHQNCTFGGIWNGGGGSGQKVLYVTTSFYYLVIQAGIADASKTSSKVYPAEFKAAAKRACQVKFEDAQSTYPLMMEDALPYICMDITYQYTLLVDGFGLDPWKEIIVA…
Glyma.16G043500	Active site	178	Proton acceptor	E
	Binding site	208-212	ATP	GGSVQ
	Signal	1-18.		MSKDYLIILSLLLSTVLA
	Chain	19-463		TASSSSSSSSLYLGKGFSHRKLSPSYHIHKTIDESYAVIFDAGSTGSRVHVYRFNQQLDLLRIGQDLELFVKTMPGLSAYAENPQDAAESLIPLLEEAEAAVPQEFHPRTPVKLGATAGLRQLEGDASDRILQAVSDMLKNRSTLNVGADAVSVLSGNQEGAYQWVTINYLLGNLGKHYSETVAVVDLGGGSVQMAYAVSETDAAKAPRAPDGVESYITEMFLRGKKYYLYVHSYLRYGMLAARAEALKVRDSENPCILAGFDGYYVYGGVQYKAKAPPSGSSFSQCQNVVVEALHVNATCSYKDCTFGGIWNGGGGAGENNFFIASFFFEVADEAGFVDPNAPNAKVRPVDFENAAKVACNTELKDLKSIFPRVKDGDVPYICLDLVYEYTLLVDGFG…
Glyma.16G151400	Active site	90	Proton acceptor	E
Glyma.01G047100	Active site	200	Proton acceptor	E
	Binding site	230-234	ATP	GASAQ
	Transmembrane	47-68	Helical	LRSIILVSLALSFLFLVSYFAF
	Transmembrane	496-513	Helical	TLLSIIGIFIVLLTAWSI
Glyma.02G107700	Active site	199	Proton acceptor	E
	Binding site	229-233	ATP	GASAQ
	Transmembrane	47-68	Helical	LRSVILISLSLSFLFLVSYYAF
	Transmembrane	494-511	Helical	TLLSIIGIFIILLTAWSI
Glyma.13G029700	Binding site	238-242	ATP	GASLQ
	Transmembrane	52-71	Helical	CLLFFFALLFFTAPFLFYLF
	Transmembrane	492-512	Helical	VTYFSLFAFLFLFMLAAFFVL
Glyma.20G057800	Binding site	241-245	ATP	GASLQ
	Transmembrane	55-74	Helical	CLLFFFALLFFTAPFLFYLF
Glyma.17G087300	Active site	197	Proton acceptor	E
	Binding site	228-232	ATP	GSSLQ
	Transmembrane	18-38	Helical	WLIKFALLILMMLLLFLGFYL
Glyma.20G057700	Transmembrane	262-281	Helical	LTYFSLFAFLFLFILAAFFV
Glyma.05G039650	Active site	54	Proton acceptor	E
	Binding site	85-89	ATP	GSSLQ
	Transmembrane	338-358	Helical	MSSPTFLFAVLLLLLLIVYFS
Glyma.01G154700	Active site	222	Proton acceptor	E
	Binding site	253-257	ATP	GSSLQ
	Transmembrane	52-74	Helical	LSLYLATFLFLTYLLFLLLYSYW
	Transmembrane	524-547	Helical	LVLVPLLLLSFILLLCALSCIGNW
Glyma.16G077100	Active site	240	Proton acceptor	E
	Binding site	271-275	ATP	GSSLQ
	Transmembrane	66-90	Helical	LFLFLFLILILFLFLLLLFFLYTLY
	Transmembrane	563-584	Helical	LILIPILILTFILLLCALSWVV
Glyma.16G110400	Active site	230	Proton acceptor	E
	Binding site	261-265	ATP	GSSLQ
	Transmembrane	59-80	Helical	LFLFPILILLLFLLLFFLYTLY
	Transmembrane	551-572	Helical	LILIPILILSFILLLCALSWVV
Glyma.11G089700	Active site	227	Proton acceptor	E
	Binding site	258-262	ATP	GSSLQ
	Transmembrane	54-76	Helical	LSLYLATFLFLTYLLFLLLYSYW
	Transmembrane	529-552	Helical	LVLVPILLLSFILLLCALSCVGNW
