# Supplementary material for: Genome-Wide Analysis of Soybean Apyrase Gene Family and Functional Characterization of GmAPY1-4 Responses to Aluminum Stress
Source: Int J Mol Sci. 2025 Feb 23;26(5):1919. doi: 10.3390/ijms26051919 (PMC11900418; doi:10.3390/ijms26051919)
Supplement: Supplementary file 1 [file ijms-26-01919-s001.zip › SupplementaryTables/Table S9.xlsx]

## Sheet: Sheet1
Table S9. Information of Strains and Vectors
Strain	Relevant characteristics	Reference
Escherichia coli
DH5α	supE44 lacY169 ( 80lacZM15) hsdR17 recA1 endA1 gyrA96 thi-1 relA1	Transgene (Transgene Biotech Co.,Beijing, China)
Agrobacterium rhizogenes
EHA105	C58 (rifR) Ti pEHA105 (pTiBo542DT-DNA) (strepR) Succinamopine	Transgene (Transgene Biotech Co.,Beijing, China)
K599	pRi2659 agrobacterium-type Ri plasmid,Strepr	Beyotime (Beyotime Biotech Co.,Shanghai, China)
Plasmids
pGWC	Entry clone vector, Cmr
Note: Chloramphenicol (Cmr )
